# Supplementary material for: Effect of Biopesticide Novochizol on Development of Stem Rust Puccinia graminis f. sp. tritici in Wheat, T. aestivum L
Source: Plants (Basel). 2024 Dec 9;13(23):3455. doi: 10.3390/plants13233455 (PMC11644718; doi:10.3390/plants13233455)
Supplement: Supplementary file 1 [file plants-13-03455-s001.zip]

Archive with 1 entries (1 files):
- plants-3336380-supplementary.pdf
